# Supplementary material for: Compatibility and Stability of a Shigella Polysaccharide—Protein Conjugate Antigen Formulated with Aluminum Salt and CpG 1018® Adjuvants
Source: Vaccines (Basel). 2025 Dec 20;14(1):10. doi: 10.3390/vaccines14010010 (PMC12846156; doi:10.3390/vaccines14010010)
Supplement: Supplementary file 1 [file vaccines-14-00010-s001.zip]

Archive with 1 entries (1 files):
- vaccines-3985862-supplementary.pdf
